# Supplementary material for: Store-Operated Ca2+ Entry in Skeletal Muscle Contributes to the Increase in Body Temperature during Exertional Stress
Source: Int J Mol Sci. 2022 Mar 29;23(7):3772. doi: 10.3390/ijms23073772 (PMC8998704; doi:10.3390/ijms23073772)
Supplement: Supplementary file 1 [file ijms-23-03772-s001.zip]

Archive with 1 entries (1 files):
- ijms-1632662-supplementary.pdf
